# Supplementary material for: Caenorhabditis elegans as a Model to Assess the Potential Risk to Human Health Associated with the Use of Bisphenol A and Its Substitutes
Source: Int J Mol Sci. 2025 Feb 25;26(5):2013. doi: 10.3390/ijms26052013 (PMC11900329; doi:10.3390/ijms26052013)
Supplement: Supplementary file 1 [file ijms-26-02013-s001.zip]

Archive with 1 entries (1 files):
- ijms-3411690-supplementary.pdf
